# Supplementary material for: PEPR1 Mediates SsNLP1-Triggered Immunity Against Sclerotinia sclerotiorum
Source: Int J Mol Sci. 2026 Jun 10;27(12):5271. doi: 10.3390/ijms27125271 (PMC13300671; doi:10.3390/ijms27125271)
Supplement: Supplementary file 1 [file ijms-27-05271-s001.zip]

Archive with 1 entries (1 files):
- ijms-4351922-supplementary.pdf
